# Supplementary material for: Novel Tissue-Engineered Multimodular Hyaluronic Acid-Polylactic Acid Conduits for the Regeneration of Sciatic Nerve Defect
Source: Biomedicines. 2022 Apr 21;10(5):963. doi: 10.3390/biomedicines10050963 (PMC9138968; doi:10.3390/biomedicines10050963)
Supplement: Supplementary file 1 [file biomedicines-10-00963-s001.zip]

Archive with 1 entries (1 files):
- biomedicines-1659741-supplementary.pdf
